# Supplementary material for: Comparative mitogenomic analysis of the superfamily Pentatomoidea (Insecta: Hemiptera: Heteroptera) and phylogenetic implications
Source: BMC Genomics. 2015 Jun 16;16(1):460. doi: 10.1186/s12864-015-1679-x (PMC4469028; doi:10.1186/s12864-015-1679-x)
Supplement: Additional file 1: — Annotation and organization of the mitochondrial genomes of Eurydema gebleri and Rubiconia intermedia . [file 12864_2015_1679_MOESM1_ESM.xls]

## Sheet: Sheet1
Additional file 1 Annotation and organization of the mitochondrial genomes of Eurydema gebleri and Rubiconia intermedia
		E. gebleri							R. intermedia
Gene	Strand	Position	Length (bp)	INC	Start codon	Stop codon	Anticodon		Position	Length (bp)	INC	Start codon	Stop codon	Anticodon
trnI	J	1-68	68	0			GAU		－	－	－
trnQ	N	66-134	69	-3			UUG		－	－	－
trnM	J	140-207	68	5			CAU		－	－	－
nad2	J	208-1200	993	0	ATA	TAA			1-987	987		ATA	TAA
trnW	J	1238-1302	65	37			UCA		990-1059	70	2			UCA
trnC	N	1295-1360	66	-8			GCA		1052-1115	64	-8			GCA
trnY	N	1369-1433	65	8			GUA		1129-1193	65	13			GUA
cox1	J	1439-2975	1537	5	TTG	T			1196-2732	1537	2	TTG	T
trnL2(UUR)	J	2976-3042	67	0			UAA		2733-2797	65	0			UAA
cox2	J	3043-3721	679	0	ATT	T			2799-3477	679	1	ATA	T
trnK	J	3722-3793	72	0			CUU		3478-3549	72	0			CUU
trnD	J	3796-3862	67	2			GUC		3553-3619	67	3			GUC
atp8	J	3863-4021	159	0	TTG	TAA			3620-3778	159	0	TTG	TAA
atp6	J	4015-4689	675	-7	ATG	TAA			3772-4446	675	-7	ATG	TAA
cox3	J	4701-5489	789	11	ATG	TAA			4448-5234	787	1	ATG	T
trnG	J	5497-5560	64	7			UCC		5235-5297	63	0			UCC
nad3	J	5561-5914	354	0	ATA	TAA			5298-5649	352	0	ATT	T
trnA	J	5925-5997	73	10			UGC		5650-5723	74	0			UGC
trnR	J	6008-6069	62	10			UCG		5733-5796	64	9			UCG
trnN	J	6072-6138	67	2			GUU		5801-5867	67	4			GUU
trnS1(AGN)	J	6138-6206	69	-1			GCU		5867-5935	69	-1			GCU
trnE	J	6206-6270	65	-1			UUC		5936-6004	69	0			UUC
trnF	N	6269-6334	66	-2			GAA		6003-6068	66	-2			GAA
nad5	N	6335-8039	1705	0	ATT	T			6074-7780	1707	5	ATT	TAA
trnH	N	8047-8114	68	7			GUG		7782-7847	65	1			GUG
nad4	N	8118-9446	1329	3	ATG	TAA			7849-9177	1329	2	ATG	TAA
nad4L	N	9440-9727	288	-7	ATT	TAA			9171-9458	288	-7	ATT	TAA
trnT	J	9730-9795	66	2			UGU		9461-9523	63	2			UGU
trnP	N	9796-9858	63	0			UGG		9524-9588	65	0			UGG
nad6	J	9867-10335	469	8	ATA	T			9594-10067	474	5	ATA	TAA
cob	J	10336-11472	1137	0	ATG	TAA			10072-11206	1135	4	ATG	T
trnS2(UCN)	J	11476-11544	69	3			UGA		11207-11275	69	0			UGA
nad1	N	11573-12493	921	28	TTG	TAA			11304-12230	927	28	TGG	TAA
trnL1(CUN)	N	12494-12558	65	0			UAG		12231-12296	66	0			UAG
rrnL	N	12559-13836	1278	0					12297-13565	1269	0
trnV	N	13837-13903	67	0			UAC		13566-13633	68	0			UAC
rrnS	N	13904-14716	813	0					13634-14424	791	0
A+T-rich region	J	14717-16005	1289	0					14425-14967	543	0
