# Supplementary material for: Comparative mitogenomic analysis of the superfamily Pentatomoidea (Insecta: Hemiptera: Heteroptera) and phylogenetic implications
Source: BMC Genomics. 2015 Jun 16;16(1):460. doi: 10.1186/s12864-015-1679-x (PMC4469028; doi:10.1186/s12864-015-1679-x)
Supplement: Additional file 2: — Re-annotation and comparison of mitochondrial genome organizations of nine previously sequenced pentatomoid species. [file 12864_2015_1679_MOESM2_ESM.xls]

## Sheet: Sheet1
Additional file 2 Re-annotation and comparison of mitochondrial genome organizations of nine previous sequenced pentatomoid species
		Coptosoma bifaria								Coridius chinensis								Dolycoris baccarum								Eusthenes cupreus								Halyomorpha halys								Macroscytus gibbulus
		Original a				Modified b				Original a				Modified b				Original a				Modified b				Original a				Modified b				Original a				Modified b				Original a				Modified b
Gene	Strand	Position	Size (bp)	INC		Position	Size (bp)	INC		Position	Size (bp)	INC		Position	Size (bp)	INC		Position	Size (bp)	INC		Position	Size (bp)	INC		Position	Size (bp)	INC		Position	Size (bp)	INC		Position	Size (bp)	INC		Position	Size (bp)	INC		Position	Size (bp)	INC		Position	Size (bp)	INC
trnI	J	1-66	66	0		1-66	66	0		1-72	72	0		1-72	72	0		1-66	66	0		1-66	66	0		1-66	66	0		1-66	66	0		1-67	67	0		1-67	67	0		1-66	66	0		1-66	66	0
trnQ	N	65-133	69	-2		65-133	69	-2		78-147	70	5		78-147	70	5		73-141	69	6		73-141	69	6		122-191	70	55		122-191	70	55		65-133	69	-3		65-133	69	-3		64-132	69	-3		64-132	69	-3
trnM	J	134-202	69	0		134-202	69	0		161-231	71	13		161-231	71	13		147-214	68	5		147-214	68	5		206-273	68	14		206-273	68	14		140-206	67	6		140-206	67	6		145-213	69	12		145-213	69	12
nad2	J	200-1178	979	-3		200-1178	979	-3		233-1213	981	1		233-1213	981	1		215-1201	987	0		215-1201	987	0		274-1257	984	0		274-1257	984	0		207-1178	972	0		207-1178	972	0		215-1187	973	1		215-1187	973	1
trnW	J	1179-1241	63	0		1179-1241	63	0		1212-1275	64	-2		1212-1275	64	-2		1213-1279	67	11		1213-1279	67	11		1256-1324	69	-2		1256-1324	69	-2		1192-1258	67	13		1192-1258	67	13		1188-1252	65	0		1188-1252	65	0
trnC	N	1234-1301	68	-8		1234-1301	68	-8		1268-1335	68	-8		1268-1335	68	-8		1272-1333	62	-8		1272-1333	62	-8		1317-1380	64	-8		1317-1380	64	-8		1251-1318	68	-8		1251-1318	68	-8		1245-1312	68	-8		1245-1312	68	-8
trnY	N	1304-1366	63	2		1304-1366	63	2		1343-1408	66	7		1343-1408	66	7		1339-1404	66	5		1339-1404	66	5		1388-1451	64	7		1388-1451	64	7		1322-1388	67	3		1322-1388	67	3		1321-1385	65	8		1321-1385	65	8
cox1	J	1376-2911	1536	9		1376-2911	1536	9		1413-2948	1536	4		1413-2948	1536	4		1408-2941	1534	3		1408-2941	1534	3		1456-2990	1535	4		1456-2990	1535	4		1397-2938	1542	8		1397-2933	1537	8		1389-2923	1535	3		1389-2923	1535	3
trnL2(UUR)	J	2914-2983	70	2		2914-2983	70	2		2955-3025	71	6		2955-3025	71	6		2942-3007	66	0		2942-3007	66	0		2991-3057	67	0		2991-3057	67	0		2934-2999	66	-5		2934-2999	66	0		2924-2990	67	0		2924-2990	67	0
cox2	J	2984-3662	679	0		2984-3662	679	0		3026-3704	679	0		3026-3704	679	0		3008-3686	679	0		3008-3686	679	0		3058-3736	679	0		3058-3736	679	0		3000-3678	679	0		3000-3678	679	0		2991-3669	679	0		2991-3669	679	0
trnK	J	3663-3737	75	0		3663-3737	75	0		3705-3776	72	0		3705-3776	72	0		3687-3758	72	0		3687-3758	72	0		3737-3810	74	0		3737-3810	74	0		3679-3753	75	0		3679-3753	75	0		3670-3742	73	0		3670-3742	73	0
trnD	J	3741-3805	65	3		3741-3805	65	3		3781-3848	68	4		3781-3848	68	4		3760-3827	68	1		3760-3827	68	1		3814-3878	65	3		3814-3878	65	3		3761-3829	69	7		3761-3829	69	7		3746-3808	63	3		3746-3808	63	3
atp8	J	3807-3965	159	1		3807-3965	159	1		3850-4008	159	1		3850-4008	159	1		3828-3986	159	0		3828-3986	159	0		3885-4043	159	6		3885-4043	159	6		3830-3988	159	0		3830-3988	159	0		3810-3968	159	1		3810-3968	159	1
atp6	J	3959-4642	684	-7		3959-4625	684	-7		4002-4685	684	-7		4002-4671	670	-7		3974-4660	687	-13		3986-4660	675	-1		4037-4747	711	-7		4037-4703	667	-7		3982-4656	675	-7		3982-4656	675	-7		3962-4645	684	-7		3962-4631	670	-7
cox3	J	4626-5414	789	-17		4626-5414	789	0		4672-5460	789	-14		4672-5460	789	0		4664-5452	789	3		4664-5452	789	3		4704-5490	787	-44		4704-5490	787	0		4661-5449	789	4		4661-5449	789	4		4632-5418	787	-14		4632-5418	787	0
trnG	J	5417-5479	63	2		5417-5479	63	2		5460-5524	65	-1		5460-5524	65	-1		5456-5519	64	3		5456-5519	64	3		5491-5555	65	0		5491-5555	65	0		5455-5524	70	5		5455-5519	65	5		5419-5482	64	0		5419-5482	64	0
nad3	J	5480-5831	352	0		5480-5831	352	0		5522-5878	357	-3		5525-5878	354	0		5520-5873	354	0		5520-5873	354	0		5553-5909	357	-3		5556-5909	354	0		5517-5873	357	-8		5520-5873	354	0		5484-5835	352	1		5484-5835	352	1
trnA	J	5832-5895	64	0		5832-5895	64	0		5886-5954	69	7		5886-5954	69	7		5876-5941	66	2		5876-5941	66	2		5924-5992	69	14		5924-5992	69	14		5879-5946	68	5		5879-5946	68	5		5836-5898	63	0		5836-5898	63	0
trnR	J	5897-5959	63	1		5898-5958	61	2		5955-6022	68	0		5955-6022	68	0		5947-6009	63	5		5947-6009	63	5		5994-6057	64	1		5994-6057	64	1		5953-6016	64	6		5953-6016	64	6		5906-5971	66	7		5906-5971	66	7
trnN	J	5962-6026	65	2		5962-6026	65	3		6024-6089	66	1		6024-6089	66	1		6011-6076	66	1		6011-6076	66	1		6070-6139	70	12		6070-6139	70	12		6021-6090	70	4		6021-6090	70	4		5974-6042	69	2		5974-6042	69	2
trnS1(AGN)	J	6026-6093	68	-1		6026-6093	68	-1		6089-6159	71	-1		6090-6158	69	0		6076-6143	68	-1		6076-6143	68	-1		6139-6211	73	-1		6140-6210	71	0		6091-6157	67	0		6090-6158	69	-1		6043-6111	69	0		6042-6111	71	-1
trnE	J	6101-6163	63	7		6101-6163	63	7		6159-6224	66	-1		6159-6224	66	0		6143-6210	68	-1		6143-6210	68	-1		6211-6275	65	-1		6211-6275	65	0		6158-6222	65	0		6158-6222	65	-1		6113-6181	69	1		6113-6181	69	0
trnF	N	6162-6226	65	-2		6162-6226	65	-2		6223-6287	65	-2		6223-6287	65	-2		6209-6275	67	-2		6209-6275	67	-2		6274-6339	66	-2		6274-6339	66	-2		6222-6288	67	-1		6221-6287	67	-2		6180-6244	65	-2		6180-6244	65	-2
nad5	N	6227-7948	1722	0		6227-7948	1722	0		6295-7995	1701	7		6295-7995	1701	7		6279-7982	1704	3		6279-7982	1704	3		6339-8051	1713	-1		6340-8051	1712	0		6296-8008	1713	7		6296-8008	1713	8		6245-7955	1711	0		6245-7955	1711	0
trnH	N	7950-8016	67	1		7950-8016	67	1		7997-8062	66	1		7997-8062	66	1		7984-8048	65	1		7984-8048	65	1		8053-8114	62	1		8053-8114	62	1		8003-8074	72	-6		8011-8073	63	2		7957-8020	64	1		7957-8020	64	1
nad4	N	8021-9346	1326	4		8021-9346	1326	4		8064-9389	1326	1		8064-9389	1326	1		8054-9388	1335	5		8054-9388	1335	5		8118-9443	1326	3		8118-9443	1326	3		8077-9405	1329	2		8077-9405	1329	3		8022-9347	1326	1		8022-9347	1326	1
nad4L	N	9340-9630	291	-7		9340-9630	291	-7		9383-9655	273	-7		9383-9670	288	-7		9382-9669	288	-7		9382-9669	288	-7		9437-9718	282	-7		9437-9727	291	-7		9399-9686	288	-7		9399-9686	288	-7		9341-9631	291	-7		9341-9631	291	-7
trnT	J	9633-9700	68	2		9633-9700	68	2		9673-9737	65	17		9673-9737	65	2		9672-9735	64	2		9672-9735	64	2		9730-9795	66	11		9730-9795	66	2		9689-9753	65	2		9689-9753	65	2		9634-9698	65	2		9634-9698	65	2
trnP	N	9701-9764	64	0		9701-9764	64	0		9739-9802	64	1		9739-9802	64	1		9736-9801	66	0		9736-9801	66	0		9796-9858	63	0		9796-9858	63	0		9754-9818	65	0		9754-9818	65	0		9699-9762	64	0		9699-9762	64	0
nad6	J	9767-10243	477	2		9767-10235	469	2		9806-10285	480	3		9806-10285	480	3		9810-10286	477	8		9810-10286	477	8		9872-10357	486	13		9872-10357	486	13		9822-10301	480	3		9822-10301	480	3		9766-10284	519	3		9766-10246	481	3
cob	J	10236-11367	1132	-8		10236-11367	1132	0		10287-11423	1137	1		10287-11423	1137	1		10294-11430	1137	7		10294-11430	1137	7		10359-11495	1137	1		10359-11495	1135	1		10306-11445	1140	4		10306-11445	1140	4		10247-11381	1135	-38		10247-11381	1135	0
trnS2(UCN)	J	11368-11436	69	0		11368-11436	69	0		11426-11494	69	2		11426-11494	69	2		11438-11506	69	7		11438-11506	69	7		11494-11562	69	-2		11494-11562	69	0		11451-11519	69	5		11451-11519	69	5		11382-11450	69	0		11382-11450	69	0
nad1	N	11457-12380	924	20		11457-12380	924	20		11515-12438	924	20		11515-12438	924	20		11532-12461	930	25		11532-12455	924	25		11580-12506	927	17		11580-12506	927	17		11554-12480	927	34		11554-12474	921	34		11475-12407	933	24		11475-12401	927	24
trnL1(CUN)	N	12381-12445	65	0		12381-12445	65	0		12439-12505	67	0		12439-12505	67	0		12456-12521	66	-6		12456-12521	66	0		12507-12573	67	0		12507-12573	67	0		12475-12541	67	-6		12475-12541	67	0		12402-12466	65	-6		12402-12466	65	0
rrnL	N	12446-13725	1280	0		12446-13725	1280	0		12504-13780	1277	-2		12506-13780	1275	0		12522-13794	1273	0		12522-13794	1273	0		12574-13849	1276	0		12574-13849	1276	0		12534-13824	1291	-8		12542-13821	1280	0		12467-13775	1309	0		12467-13775	1309	0
trnV	N	13726-13791	66	0		13726-13791	66	0		13781-13847	67	0		13781-13847	67	0		13795-13862	68	0		13795-13862	68	0		13850-13916	67	0		13850-13916	67	0		13822-13889	68	-3		13822-13889	68	0		13776-13841	66	0		13776-13841	66	0
rrnS	N	13792-14594	803	0		13792-14594	803	0		13848-14648	801	0		13848-14648	801	0		13863-14669	807	0		13863-14669	807	0		13917-14709	793	0		13917-14709	793	0		13891-14703	813	1		13890-14703	814	0		13842-14620	779	0		13842-14620	779	0
A+T-rich region	J	14595-16179	1585	0		14595-16179	1585	0		—	—	—		—	—	—		14670-16549	1880	0		14670-16549	1880	0		14710-16229	1520	0		14710-16229	1520	0		14704-16518	1815	0		14704-16518	1815	0		—	—	—		—	—	—
		16179	16176	3		16196	16166	30		14648	14594	54		14648	14588	60		16549	16484	65		16549	16466	83		16229	16145	84		16229	16102	127		16518	16461	57		16518	16425	93		14620	14635	-15		14620	14579	41
a original annotations on GenBank.
b Re-annotations in this study and the changes of gene size and position are indicated by red font.
[truncated: 18 more columns]

## Sheet: Sheet2
				1	70	70	0
				71	1033	963	0
				1032	1095	64	-2
				1088	1150	63	-8
				1151	1215	65	0
				1218	2756	1539	2
				2752	2817	66	-5
				2818	3496	679	0
				3497	3570	74	0
				3570	3635	66	-1
				3637	3792	156	1
				3786	4454	669	-7
				4456	5242	787	1
				5243	5305	63	0
				5306	5656	351	0
				5656	5722	67	-1
				5722	5789	68	-1
				5788	5852	65	-2
				5852	5917	66	-1
				5922	5987	66	4
				5986	6050	65	-2
				6046	7743	1698	-5
				7745	7806	62	1
				7808	9127	1320	1
				9121	9399	279	-7
				9402	9463	62	2
				9464	9527	64	0
				9530	10003	474	2
				9996	11126	1131	-8
				11125	11193	69	-2
				11211	12134	924	17
				12135	12200	66	0
				12201	13447	1247	0
				13448	13516	69	0
				13659	14285	627	142
				14286	16587	2302	0
