# Supplementary material for: Comparative mitogenomic analysis of the superfamily Pentatomoidea (Insecta: Hemiptera: Heteroptera) and phylogenetic implications
Source: BMC Genomics. 2015 Jun 16;16(1):460. doi: 10.1186/s12864-015-1679-x (PMC4469028; doi:10.1186/s12864-015-1679-x)
Supplement: Additional file 5: — Codon usage for the 13 mitochondrial protein-coding genes of eleven pentatomoid species. [file 12864_2015_1679_MOESM5_ESM.xls]

## Sheet: Sheet1
Additional file 5 Codon usage for the 13 mitochondrial protein-coding genes of eleven pentatomoid species
		M. gibbulus				C. chinensis				D. baccarum				E. gebleri				H. halys				N. viridula				C. bifaria				M. cribraria				R. intermedia				E. cupreus				U. quadrinotata
AA	Codon	n	%	RSCU		n	%	RSCU		n	%	RSCU		n	%	RSCU		n	%	RSCU		n	%	RSCU		n	%	RSCU		n	%	RSCU		n	%	RSCU		n	%	RSCU		n	%	RSCU
F	UUU	224	6.10687	1.56		267	7.28911	1.7		232	6.32325	1.54		257	7.00654	1.72		267	7.27322	1.6		253	6.89561	1.64		240	6.54664	1.5		219	5.97871	1.37		233	6.3505	1.52		242	6.59221	1.59		248	6.81132	1.57
F	UUC	63	1.71756	0.44		48	1.3104	0.3		70	1.90788	0.46		42	1.14504	0.28		67	1.82512	0.4		56	1.5263	0.36		81	2.20949	0.5		101	2.7573	0.63		74	2.0169	0.48		62	1.68891	0.41		67	1.84015	0.43
L	UUA	353	9.62377	3.99		368	10.0464	4.34		288	7.84955	3.44		375	10.2236	4.3		353	9.61591	4.33		393	10.7114	4.48		276	7.52864	3.18		227	6.19711	2.75		286	7.79504	3.31		351	9.56143	4.2		327	8.98105	3.7
L	UUG	48	1.30862	0.54		41	1.1193	0.48		51	1.39002	0.61		54	1.47219	0.62		41	1.11686	0.5		42	1.14473	0.48		70	1.90944	0.81		75	2.0475	0.91		65	1.7716	0.75		34	0.926178	0.41		66	1.81269	0.75
L	CUU	51	1.3904	0.58		46	1.2558	0.54		66	1.79886	0.79		41	1.11778	0.47		44	1.19858	0.54		39	1.06296	0.44		48	1.30933	0.55		62	1.6926	0.75		52	1.41728	0.6		59	1.60719	0.71		52	1.42818	0.59
L	CUC	10	0.272628	0.11		6	0.1638	0.07		5	0.136277	0.06		3	0.0817884	0.03		1	0.0272405	0.01		3	0.0817661	0.03		21	0.572831	0.24		11	0.3003	0.13		12	0.327065	0.14		5	0.136203	0.06		15	0.411975	0.17
L	CUA	60	1.63577	0.68		42	1.1466	0.5		86	2.34396	1.03		48	1.30862	0.55		46	1.25306	0.56		46	1.25375	0.52		78	2.12766	0.9		109	2.9757	1.32		85	2.31671	0.98		47	1.28031	0.56		63	1.73029	0.71
L	CUG	9	0.245365	0.1		6	0.1638	0.07		7	0.190788	0.08		2	0.0545256	0.02		4	0.108962	0.05		3	0.0817661	0.03		28	0.763775	0.32		11	0.3003	0.13		19	0.517852	0.22		6	0.163443	0.07		7	0.192255	0.08
I	AUU	293	7.988	1.71		325	8.87251	1.76		306	8.34015	1.66		348	9.48746	1.77		366	9.97004	1.77		360	9.81194	1.79		256	6.98309	1.57		237	6.47011	1.41		292	7.95857	1.65		313	8.52629	1.68		307	8.43175	1.68
I	AUC	49	1.33588	0.29		44	1.2012	0.24		62	1.68983	0.34		46	1.25409	0.23		47	1.28031	0.23		43	1.17198	0.21		71	1.93672	0.43		98	2.6754	0.59		63	1.71709	0.35		59	1.60719	0.32		58	1.59297	0.32
M	AUA	268	7.30643	1.78		289	7.88971	1.84		268	7.30444	1.73		273	7.44275	1.83		288	7.84527	1.81		276	7.52249	1.76		269	7.3377	1.68		253	6.90691	1.62		255	6.95012	1.65		266	7.24598	1.76		328	9.00851	1.81
M	AUG	33	0.899673	0.22		25	0.682501	0.16		42	1.14473	0.27		26	0.708833	0.17		30	0.817216	0.19		37	1.00845	0.24		51	1.39116	0.32		59	1.6107	0.38		55	1.49905	0.35		36	0.980659	0.24		35	0.961274	0.19
V	GUU	80	2.18103	1.52		70	1.911	1.57		92	2.5075	1.94		89	2.42639	2		73	1.98856	1.76		81	2.20769	1.96		74	2.01855	1.45		80	2.184	1.52		82	2.23494	1.73		85	2.31545	1.65		71	1.95001	1.62
V	GUC	4	0.109051	0.08		7	0.1911	0.16		9	0.245298	0.19		10	0.272628	0.22		8	0.217924	0.19		1	0.0272554	0.02		15	0.409165	0.29		14	0.3822	0.27		14	0.381575	0.29		12	0.326886	0.23		6	0.16479	0.14
V	GUA	112	3.05344	2.13		84	2.2932	1.89		80	2.18043	1.68		67	1.82661	1.51		78	2.12476	1.88		74	2.0169	1.79		93	2.53682	1.82		100	2.73	1.9		75	2.04415	1.58		100	2.72405	1.94		85	2.33452	1.94
V	GUG	14	0.381679	0.27		17	0.4641	0.38		9	0.245298	0.19		12	0.327154	0.27		7	0.190684	0.17		9	0.245298	0.22		22	0.600109	0.43		16	0.4368	0.3		19	0.517852	0.4		9	0.245165	0.17		13	0.357045	0.3
S	UCU	102	2.78081	2.35		88	2.4024	2.09		120	3.27065	2.56		107	2.91712	2.34		100	2.72405	2.2		105	2.86182	2.29		92	2.50955	2.13		97	2.6481	2.2		107	2.91633	2.38		95	2.58785	2.2		111	3.04861	2.53
S	UCC	19	0.517993	0.44		14	0.3822	0.33		34	0.926683	0.73		16	0.436205	0.35		17	0.463089	0.37		12	0.327065	0.26		37	1.00927	0.86		25	0.682501	0.57		27	0.735895	0.6		13	0.354127	0.3		33	0.906344	0.75
S	UCA	84	2.29008	1.94		104	2.8392	2.47		71	1.93513	1.51		100	2.72628	2.19		102	2.77853	2.25		115	3.13437	2.51		85	2.3186	1.97		90	2.457	2.05		90	2.45298	2		97	2.64233	2.24		65	1.78522	1.48
S	UCG	3	0.0817884	0.07		3	0.0819001	0.07		7	0.190788	0.15		1	0.0272628	0.02		4	0.108962	0.09		1	0.0272554	0.02		6	0.163666	0.14		10	0.273	0.23		2	0.0545108	0.04		2	0.0544811	0.05		6	0.16479	0.14
P	CCU	61	1.66303	1.85		70	1.911	2.11		58	1.58081	1.77		85	2.31734	2.58		57	1.55271	1.77		67	1.82611	2.11		63	1.71849	1.91		51	1.3923	1.51		61	1.66258	1.89		68	1.85236	1.99		65	1.78522	1.97
P	CCC	24	0.654308	0.73		16	0.4368	0.48		28	0.763151	0.85		10	0.272628	0.3		15	0.408608	0.47		12	0.327065	0.38		31	0.845608	0.94		34	0.928201	1.01		23	0.626874	0.71		20	0.544811	0.58		33	0.906344	1
P	CCA	47	1.28135	1.42		46	1.2558	1.38		36	0.981194	1.1		36	0.981461	1.09		52	1.41651	1.61		46	1.25375	1.45		33	0.900164	1		42	1.1466	1.24		39	1.06296	1.21		47	1.28031	1.37		33	0.906344	1
P	CCG	0	0	0		1	0.0273	0.03		9	0.245298	0.27		1	0.0272628	0.03		5	0.136203	0.16		2	0.0545108	0.06		5	0.136388	0.15		8	0.2184	0.24		6	0.163532	0.19		2	0.0544811	0.06		1	0.027465	0.03
T	ACU	80	2.18103	1.69		73	1.9929	1.47		65	1.7716	1.44		69	1.88113	1.62		69	1.8796	1.6		58	1.58081	1.43		68	1.85488	1.5		67	1.8291	1.37		61	1.66258	1.36		80	2.17924	1.66		77	2.1148	1.89
T	ACC	19	0.517993	0.4		16	0.4368	0.32		17	0.463342	0.38		16	0.436205	0.38		15	0.408608	0.35		11	0.299809	0.27		24	0.654664	0.53		30	0.819001	0.61		35	0.953938	0.78		23	0.626532	0.48		23	0.631695	0.56
T	ACA	88	2.39913	1.86		106	2.8938	2.14		95	2.58926	2.11		84	2.29008	1.98		86	2.34269	2		92	2.5075	2.27		85	2.3186	1.88		94	2.5662	1.92		81	2.20769	1.81		86	2.34269	1.78		59	1.62043	1.45
T	ACG	2	0.0545256	0.04		3	0.0819001	0.06		3	0.0817661	0.07		1	0.0272628	0.02		2	0.0544811	0.05		1	0.0272554	0.02		4	0.109111	0.09		5	0.1365	0.1		2	0.0545108	0.04		4	0.108962	0.08		4	0.10986	0.1
A	GCU	62	1.69029	1.68		51	1.3923	1.42		57	1.55356	1.47		60	1.63577	1.75		53	1.44375	1.71		53	1.44454	1.61		48	1.30933	1.22		51	1.3923	1.2		52	1.41728	1.41		69	1.8796	1.74		53	1.45564	1.8
A	GCC	24	0.654308	0.65		11	0.3003	0.31		21	0.572363	0.54		14	0.381679	0.41		15	0.408608	0.48		12	0.327065	0.36		40	1.09111	1.01		32	0.873601	0.75		35	0.953938	0.95		11	0.299646	0.28		14	0.38451	0.47
A	GCA	59	1.60851	1.59		75	2.0475	2.08		69	1.88062	1.78		58	1.58124	1.69		54	1.47099	1.74		64	1.74434	1.94		63	1.71849	1.59		81	2.2113	1.91		52	1.41728	1.41		78	2.12476	1.96		49	1.34578	1.66
A	GCG	3	0.0817884	0.08		7	0.1911	0.19		8	0.218043	0.21		5	0.136314	0.15		2	0.0544811	0.06		3	0.0817661	0.09		7	0.190944	0.18		6	0.1638	0.14		9	0.245298	0.24		1	0.0272405	0.03		2	0.05493	0.07
Y	UAU	154	4.19847	1.73		154	4.2042	1.81		160	4.36086	1.73		165	4.49836	1.74		154	4.19504	1.69		153	4.17007	1.71		120	3.27332	1.48		124	3.3852	1.49		137	3.73399	1.49		153	4.1678	1.78		141	3.87256	1.77
Y	UAC	24	0.654308	0.27		16	0.4368	0.19		25	0.681385	0.27		25	0.68157	0.26		28	0.762735	0.31		26	0.70864	0.29		42	1.14566	0.52		43	1.1739	0.51		47	1.281	0.51		19	0.51757	0.22		18	0.49437	0.23
H	CAU	58	1.58124	1.59		64	1.7472	1.68		52	1.41728	1.44		49	1.33588	1.4		52	1.41651	1.53		54	1.47179	1.52		42	1.14566	1.05		40	1.092	1.05		48	1.30826	1.22		50	1.36203	1.37		55	1.51057	1.53
H	CAC	15	0.408942	0.41		12	0.3276	0.32		20	0.545108	0.56		21	0.572519	0.6		16	0.435849	0.47		17	0.463342	0.48		38	1.03655	0.95		36	0.982801	0.95		31	0.844917	0.78		23	0.626532	0.63		17	0.466905	0.47
Q	CAA	49	1.33588	1.63		49	1.3377	1.69		41	1.11747	1.64		42	1.14504	1.68		43	1.17134	1.69		46	1.25375	1.74		48	1.30933	1.63		41	1.1193	1.49		45	1.22649	1.58		52	1.41651	1.7		46	1.26339	1.8
Q	CAG	11	0.299891	0.37		9	0.2457	0.31		9	0.245298	0.36		8	0.218103	0.32		8	0.217924	0.31		7	0.190788	0.26		11	0.300055	0.37		14	0.3822	0.51		12	0.327065	0.42		9	0.245165	0.3		5	0.137325	0.2
N	AAU	161	4.38931	1.73		160	4.368	1.68		150	4.08831	1.67		173	4.71647	1.85		166	4.52193	1.69		166	4.52439	1.73		133	3.62793	1.49		98	2.6754	1.2		125	3.40692	1.42		154	4.19504	1.74		156	4.28454	1.64
N	AAC	25	0.68157	0.27		30	0.819001	0.32		30	0.817661	0.33		14	0.381679	0.15		30	0.817216	0.31		26	0.70864	0.27		45	1.2275	0.51		65	1.7745	0.8		51	1.39002	0.58		23	0.626532	0.26		34	0.933809	0.36
K	AAA	69	1.88113	1.39		78	2.1294	1.56		77	2.09866	1.44		89	2.42639	1.63		99	2.69681	1.71		98	2.67103	1.77		84	2.29133	1.53		76	2.0748	1.41		86	2.34396	1.61		75	2.04304	1.52		86	2.36199	1.56
K	AAG	30	0.817884	0.61		22	0.600601	0.44		30	0.817661	0.56		20	0.545256	0.37		17	0.463089	0.29		13	0.35432	0.23		26	0.70922	0.47		32	0.873601	0.59		21	0.572363	0.39		24	0.653773	0.48		24	0.65916	0.44
D	GAU	56	1.52672	1.65		60	1.638	1.71		54	1.47179	1.61		65	1.77208	1.71		55	1.49823	1.67		61	1.66258	1.77		48	1.30933	1.5		37	1.0101	1.16		52	1.41728	1.42		62	1.68891	1.72		55	1.51057	1.69
D	GAC	12	0.327154	0.35		10	0.273	0.29		13	0.35432	0.39		11	0.299891	0.29		11	0.299646	0.33		8	0.218043	0.23		16	0.436443	0.5		27	0.737101	0.84		21	0.572363	0.58		10	0.272405	0.28		10	0.27465	0.31
E	GAA	73	1.99019	1.66		71	1.9383	1.77		66	1.79886	1.59		83	2.26281	1.98		80	2.17924	1.86		78	2.12592	1.77		71	1.93672	1.53		65	1.7745	1.51		68	1.85337	1.56		68	1.85236	1.58		73	2.00494	1.72
E	GAG	15	0.408942	0.34		9	0.2457	0.23		17	0.463342	0.41		1	0.0272628	0.02		6	0.163443	0.14		10	0.272554	0.23		22	0.600109	0.47		21	0.573301	0.49		19	0.517852	0.44		18	0.49033	0.42		12	0.32958	0.28
C	UGU	43	1.1723	1.76		44	1.2012	1.76		52	1.41728	1.93		44	1.19956	1.8		42	1.1441	1.87		46	1.25375	1.7		35	0.954719	1.37		35	0.955501	1.46		39	1.06296	1.63		31	0.844457	1.59		31	0.851414	1.59
C	UGC	6	0.163577	0.24		6	0.1638	0.24		2	0.0545108	0.07		5	0.136314	0.2		3	0.0817216	0.13		8	0.218043	0.3		16	0.436443	0.63		13	0.3549	0.54		9	0.245298	0.38		8	0.217924	0.41		8	0.21972	0.41
W	UGA	92	2.50818	1.79		93	2.5389	1.82		83	2.2622	1.73		86	2.3446	1.77		84	2.2882	1.73		85	2.31671	1.79		76	2.0731	1.62		80	2.184	1.6		80	2.18043	1.68		96	2.61509	1.94		88	2.41692	1.76
W	UGG	11	0.299891	0.21		9	0.2457	0.18		13	0.35432	0.27		11	0.299891	0.23		13	0.354127	0.27		10	0.272554	0.21		18	0.490998	0.38		20	0.546001	0.4		15	0.408831	0.32		3	0.0817216	0.06		12	0.32958	0.24
R	CGU	14	0.381679	1.06		16	0.4368	1.19		17	0.463342	1.24		16	0.436205	1.19		11	0.299646	0.8		18	0.490597	1.33		13	0.35461	1.02		19	0.518701	1.41		18	0.490597	1.36		17	0.463089	1.24		14	0.38451	1.06
R	CGC	4	0.109051	0.3		4	0.1092	0.3		2	0.0545108	0.15		1	0.0272628	0.07		3	0.0817216	0.22		0	0	0		7	0.190944	0.55		7	0.1911	0.52		4	0.109022	0.3		3	0.0817216	0.22		2	0.05493	0.15
R	CGA	30	0.817884	2.26		33	0.900901	2.44		28	0.763151	2.04		37	1.00872	2.74		36	0.980659	2.62		32	0.872172	2.37		26	0.70922	2.04		22	0.600601	1.63		29	0.790406	2.19		28	0.762735	2.04		30	0.823949	2.26
R	CGG	5	0.136314	0.38		1	0.0273	0.07		8	0.218043	0.58		0	0	0		5	0.136203	0.36		4	0.109022	0.3		5	0.136388	0.39		6	0.1638	0.44		2	0.0545108	0.15		7	0.190684	0.51		7	0.192255	0.53
S	AGU	40	1.09051	0.92		41	1.1193	0.97		50	1.36277	1.07		42	1.14504	0.92		35	0.953419	0.77		37	1.00845	0.81		22	0.600109	0.51		28	0.764401	0.64		26	0.70864	0.58		39	1.06238	0.9		38	1.04367	0.87
S	AGC	11	0.299891	0.25		8	0.2184	0.19		4	0.109022	0.09		4	0.109051	0.09		5	0.136203	0.11		1	0.0272554	0.02		18	0.490998	0.42		6	0.1638	0.14		10	0.272554	0.22		3	0.0817216	0.07		5	0.137325	0.11
S	AGA	88	2.39913	2.03		78	2.1294	1.85		87	2.37122	1.86		95	2.58997	2.08		98	2.66957	2.16		95	2.58926	2.07		84	2.29133	1.94		92	2.5116	2.09		93	2.53475	2.07		97	2.64233	2.24		88	2.41692	2.01
S	AGG	0	0	0		1	0.0273	0.02		2	0.0545108	0.04		1	0.0272628	0.02		2	0.0544811	0.04		1	0.0272554	0.02		2	0.0545554	0.05		4	0.1092	0.09		5	0.136277	0.11		0	0	0		5	0.137325	0.11
G	GGU	80	2.18103	1.43		65	1.7745	1.2		54	1.47179	1.05		82	2.23555	1.61		63	1.71615	1.28		59	1.60807	1.19		46	1.25477	0.86		63	1.7199	1.16		56	1.5263	1.05		69	1.8796	1.27		56	1.53804	1.09
G	GGC	7	0.19084	0.13		8	0.2184	0.15		10	0.272554	0.19		5	0.136314	0.1		14	0.381367	0.28		7	0.190788	0.14		16	0.436443	0.3		18	0.4914	0.33		9	0.245298	0.17		8	0.217924	0.15		8	0.21972	0.16
G	GGA	98	2.67176	1.75		111	3.0303	2.06		102	2.78005	1.98		100	2.72628	1.96		99	2.69681	2.01		112	3.0526	2.25		76	2.0731	1.42		80	2.184	1.47		101	2.75279	1.9		112	3.05094	2.06		108	2.96622	2.11
G	GGG	39	1.06325	0.7		32	0.873601	0.59		40	1.09022	0.78		17	0.463468	0.33		21	0.572051	0.43		21	0.572363	0.42		76	2.0731	1.42		56	1.5288	1.03		47	1.281	0.88		28	0.762735	0.52		33	0.906344	0.64
		3668				3663				3669				3668				3671				3669				3666				3663				3669				3671				3641
