# Supplementary material for: Comparative mitogenomic analysis of the superfamily Pentatomoidea (Insecta: Hemiptera: Heteroptera) and phylogenetic implications
Source: BMC Genomics. 2015 Jun 16;16(1):460. doi: 10.1186/s12864-015-1679-x (PMC4469028; doi:10.1186/s12864-015-1679-x)
Supplement: Additional file 6: — Start and stop codons of mitochondrial protein-coding genes of eleven pentatomoid species. [file 12864_2015_1679_MOESM6_ESM.xls]

## Sheet: Start and Stop codon
Additional file 6 Start and stop codons of mitochondrial protein-coding genes of eleven pentatomoid species
	cox1		cox2		cox3		cytB		atp6		atp8		nad1		nad2		nad3		nad4		nad4L		nad5		nad6
	start	stop	start	stop	start	stop	start	stop	start	stop	start	stop	start	stop	start	stop	start	stop	start	stop	start	stop	start	stop	start	stop
Coptosoma bifaria	TTG	TAA	ATA	T	ATG	TAA	ATG	T	ATG	T	ATA	TAA	ATG	TAA	ATT	T	ATA	T	ATG	TAA	TTG	TAA	ATT	TAA	ATG	T
Coridius chinensis	TTG	TAA	ATA	T	ATG	TAA	ATG	TAA	ATG	T	TTG	TAA	GTG	TAA	ATC	TAA	ATA	TAA	ATG	TAG	ATT	TAA	ATT	TAA	GTG	TAA
Dolycoris baccarum	TTG	T	ATA	T	ATG	TAA	ATG	TAA	ATG	TAA	ATA	TAA	TTG	TAA	ATT	TAA	ATA	TAA	ATG	TAA	ATT	TAA	ATA	TAA	ATA	TAA
Eurydema gebleri	TTG	T	ATT	T	ATG	TAA	ATG	TAA	ATG	TAA	TTG	TAA	TTG	TAA	ATA	TAA	ATA	TAA	ATG	TAA	ATT	TAA	ATT	T	ATA	T
Eusthenes cupreus	TTG	TA	ATA	T	ATG	T	ATG	TAG	ATG	T	ATG	TAA	GTG	TAA	ATA	TAA	ATT	TAG	ATG	TAA	ATT	TAA	ATA	TA	TTG	TAA
Halyomorpha halys	TTG	TAA	ATA	T	ATG	TAA	ATG	TAA	ATG	TAA	ATA	TAA	TTG	TAA	ATT	TAA	ATA	TAA	ATG	TAA	ATT	TAA	ATT	TAA	ATG	TAA
Macroscytus gibbulus	TTG	TA	ATA	T	ATG	T	ATG	T	ATG	T	ATA	TAA	GTG	TAA	ATCA	T	ATT	T	ATG	TAG	ATT	TAA	ATA	T	ATA	T
Megacopta cribraria	TTG	TAA	ATA	T	ATG	T	ATG	TAA	ATG	T	ATA	TAA	GTG	TAA	ATT	TAA	ATA	TAA	ATG	T	ATT	TAA	TTG	TA	TTG	T
Nezara viridula	TTG	T	ATA	T	ATG	TAA	ATG	TAA	ATG	TAA	TTG	TAA	CTG	TAA	ATT	TAA	ATT	T	ATG	TAG	ATT	TAA	ATT	T	ATA	T
Rubiconia intermedia	TTG	T	ATA	T	ATG	T	ATG	T	ATG	TAA	TTG	TAA	TTG	TAA	ATA	TAA	ATT	T	ATG	TAA	ATT	TAA	ATT	TAA	ATA	TAA
Urochela quadrinotata	TTG	T	ATC	T	ATG	T	ATG	TAA	ATG	TAA	ATG	TAA	ATT	TAA	ATT	T	ATC	TA	ATG	TAG	ATT	TAA	ATT	TAA	ATG	T
