# Supplementary material for: Comparative mitogenomic analysis of the superfamily Pentatomoidea (Insecta: Hemiptera: Heteroptera) and phylogenetic implications
Source: BMC Genomics. 2015 Jun 16;16(1):460. doi: 10.1186/s12864-015-1679-x (PMC4469028; doi:10.1186/s12864-015-1679-x)
Supplement: Additional file 12: — Primers used in this study. [file 12864_2015_1679_MOESM12_ESM.xls]

## Sheet: Sheet1
Additional file 12 Primers used in this study
Primers used for Eurydema gebleri
No. fragment	Name	Sequences (5'-3')	Reference
1	TM-J210	AATTAAGCTATTAGGTTCATACCC	Simon et al., 2006
	TY-N1433	GGCTGAATAATAAGCGATAAATTGTAAA	Simon et al., 2006
2	TW-J1301	GTTAAAWTAAACTAATARTCTTCAAA	Simon et al., 2006
	C1-N2353	GCTCGTGTATCAATATCTATWCC	Simon et al., 2006
3	C1-J1709	AATTGGWGGWTTYGGAAAYTG	Simon et al., 2006
	C1-N2776	GATAATCTGAGTATCGWCGNGG	Simon et al., 2006
4	C1-J2756	ACATTCTTTCCTCARCAYTT	Simon et al., 2006
	C2-N3665	CCACAAATTTCTGAACATTG	Simon et al., 2006
5	CK-C2-J3399	GTAATTGGACATCAATGATATTG	Simon et al., 2006, modified
	CK-C3-N4908	CGAATAATATCACGTCATCATTG	Simon et al., 2006, modified
6	CK-C3-J4792	TTAGTTGATTATAGACCATGACC	Simon et al., 2006, modified
	CK-N3-N5731	TTNGGGTCAAATCCRCATTC	Simon et al., 2006, modified
7	EG-C3-F1	GAAGCAGCAGCCTGATACTGAC	this study
	EG-N5-R1	TTGTTCTTGCTTTTGCATTTCT	this study
8	N5-J7077	TTAAATCCTTWGARTAAAAYCC	Simon et al., 2006
	N5-N7793	TTAGGTTGRGATGGNYTAGG	Simon et al., 2006
9	EG-N5-F1	AAGGAATTTGTGCACTCTTAGT	this study
	EG-N4-R	AAATCTATTATTGCTTATTCTTCTGT	this study
10	MC-N4-J8641	CCAGAAGAACATAAACCATG	Simon et al., 2006, modified
	MC-CB-N11010	TATCNACTGARAAYCCYCCYCA	Simon et al., 2006, modified
11	CB-J10933	GTTCTACCTTGAGGNCAAATRTC	Simon et al., 2006
	N1-N12595	GTWGCTTTTTTAACTTTATTRGARCG	Simon et al., 2006
12	N1-J12261	TACTTCATAAGAAATAGTYTGRGC	Simon et al., 2006
	LR-N13000	TTACCTTAGGGATAACAGCGTAA	Simon et al., 2006
13	LR-J12888	CCGGTTTGAACTCARATCATGTA	Simon et al., 2006
	SR-N14220	ATATGYACAYATTGCCCGTC	Simon et al., 2006
14	SR-J14197	TACCYCTACTTTGTTACGACTT	Simon et al., 2006
	SR-N14745	GTGCCAGCAGYYGCGGTTANAC	Simon et al., 2006
15	EG-CR-F2	TCGTGGATTATCAATTACAGAACA	this study
	EG-CR-R3	ATTCATATACTAATTCAATTATTAG	this study
Primers used for Rubiconia intermedia
No. fragment	Name	Sequences (5'-3')	Reference
1	TM-J210	AATTAAGCTATTAGGTTCATACCC	Simon et al., 2006
	C1-N2353	GCTCGTGTATCAATATCTATWCC	Simon et al., 2006
2	C1-J1709	AATTGGWGGWTTYGGAAAYTG	Simon et al., 2006
	C1-N2776	GATAATCTGAGTATCGWCGNGG	Simon et al., 2006
3	ETC1-F1	TCCAATGATTCCCGCTATTTAC	this study
	ETN5-R1	ATGGCTGCACCTACTCCTGT	this study
4	CK-N5-F1	TAAATTACCCATATGACGAATATC	this study
	CK-CB-R1	GTCGTGCTCCAATTCATGTTA	this study
5	CK-CB-F1	ACCAAACTGGAAGAAATAATCC	this study
	CK-SR-R1	GTTCTGTAATTGATAATCCACGAT	this study
6	LR-J12888	CCGGTTTGAACTCARATCATGTA	Simon et al., 2006
	SR-N14220	ATATGYACAYATTGCCCGTC	Simon et al., 2006
7	ETJ-F1	ATAGTTCCAGCCCCACCTTC	this study
	ETM-R1	TTATTGCAGCTTCGGCTCTT	this study
